# Supplementary material for: Effect of Different Roughage Sources in Fermented Total Mixed Ration and Energy Intake on Meat Quality, Collagen Solubility, Troponin T Degradation, and Fatty Acids of Native Thai Cattle Longissimus Muscle
Source: Foods. 2023 Sep 12;12(18):3402. doi: 10.3390/foods12183402 (PMC10527866; doi:10.3390/foods12183402)
Supplement: Supplementary file 1 [file foods-12-03402-s001.zip]

Archive with 1 entries (1 files):
- foods-2589332-supplementary.pdf
